# Supplementary material for: Inhibition of Complex I of the Respiratory Chain, but Not Complex III, Attenuates Degranulation and Cytokine Secretion in Human Skin Mast Cells
Source: Int J Mol Sci. 2022 Sep 30;23(19):11591. doi: 10.3390/ijms231911591 (PMC9570238; doi:10.3390/ijms231911591)
Supplement: Supplementary file 1 [file ijms-23-11591-s001.zip]

Archive with 1 entries (1 files):
- ijms-1919674-supplementary.pdf
